# Supplementary material for: The Off-Label Use of Selective Serotonin Reuptake Inhibitors for Sexual Behavior Management: Risks and Considerations
Source: Healthcare (Basel). 2025 Sep 25;13(19):2433. doi: 10.3390/healthcare13192433 (PMC12524134; doi:10.3390/healthcare13192433)
Supplement: Supplementary file 1 [file healthcare-13-02433-s001.zip]

Archive with 1 entries (1 files):
- healthcare-3798276-supplementary.xlsx
