# Supplementary material for: The Off-Label Use of Selective Serotonin Reuptake Inhibitors for Sexual Behavior Management: Risks and Considerations
Source: Healthcare (Basel). 2025 Sep 25;13(19):2433. doi: 10.3390/healthcare13192433 (PMC12524134; doi:10.3390/healthcare13192433)
Supplement: Supplementary file 1 [file healthcare-13-02433-s001.zip › healthcare-3798276-supplementary.xlsx]

## Sheet: JBI Checklist - Case Reports
Article, Author Year	Were patient's demographic characteristics clearly described?	Was the patient's history clearly described and presented as a timeline?	Was the current clinical condition of the patient on presentation clearly described?	Was the interventino(s) or treatment procedure(s) clearly described?	Was the post-intervention clinical condition clearly described?	Were adverse events (harms) or unanticipated events identified and described?	Does the case report provide takeaway lessons?	Overall appraisal		Green - Yes, Red - No, Yellow - Unclear, Blank - Not applicable
Klaas et al., 2023
Patacchini et al., 2020
Mahalakshmi et al., 2025
Moses et al., 2023
Mania et al., 2006
Dewan et al., 2012
Yuan et al., 2022

## Sheet: NIH - Case Series
Article, Author Year	Was the study questions or objective clearly stated?	Was the study population clearly and fully described, including a case definition?	Were the cases consecutive?	Were the subjects comparable?	Was the intervention clearly described?	Were the outcome measures clearly defined, valid, reliable, and implemented consistently across all study participants?	Was the length of follow-up adequate?	Were the statistical methods well-described?	Were the results well-described?		Green - Yes, Red - No, Yellow - Other
Stachelek et al., 2025

## Sheet: NIH - Cohort
Article, Author Year	Was the research question or objective in the paper clearly stated?	Was the study population clearly specified and defined?	Was the participation rate of eligible persons at least 50%?	Were all subjects slected or recruited from the same or similar population? Were inclusion and exclusion cfriteria for being in the study prespecified and applied uniformaly to all participants?	Was the sample size justification, power description, or variance and effect estimates provided?	For the analyses in this paper, were the exposure(s) of interest measured prior to the outcome(s) being measured?	Was the timeframe sufficient so that one could reasonably expect to see an association between exposure and outcome if it existed?	For exposures that can vary in amount or level, did the study examine different levels of the exposure as related to the outcome?	Were the exposure measures clearly defined, valid, reliable, and implemented consistently across all study participants?	Was the exposure(s) assessed more than once over time?	Were the outcome measures clearly defined, valid, reliable, and implemented consistently across all study participants?	Were outcome assessors blinded to the exposure status of participants?	Was loss to follow-up after baseline 20% or less?	Were key potential confounding variables measured and adjusted statistically for their impact on the relationship between exposure(s) and outcome(s)?		Green - Yes, Red - No, Yellow - Other
Melcangi et al., 2017
Landgren et al., 2020
Yalcin et al., 2019
Alipour-Kivi et al., 2024
Safak et al., 2025
Lorenz 2020
Winder et al., 2024
Ben-Sheetrit et al., 2023
Lalegani et al., 2023
Zeiss et al., 2024
Pirani et al., 2024
Butler et al., 2021															Note: Study protocol
Butler et al., 2010
Patacchini et al., 2021
Studt et al., 2021
Savard et al., 2022															Note: Study protocol
Luca et al., 2022
Rice et al., 2025
Luo et al., 2020
Issa et al., 2025
Waraich et al., 2020

## Sheet: SYRCLE - Animal Studies
Article, Author Year	Was the allocation sequence adequately generated and applied?	Were the groups similar at baseline or were they adjusted for confounders in the analysis?	Was the allocation adequately concealed?	Were the animals randomly housed during the experiment?	Were the caregivers and/or investigators blinded from knowledge which intervention each animal received during the experiment?	Were animals selected at random for outcome assessment?	Was the outcome assessor blinded?	Were incomplete outcome data adequately addressed?	Are reports of the study free of selective outcome reporting?	Was the study apparently free of other problems that could result in high risk of bias?		Green - Low risk of bias, Red - High risk of bias, Yellow - unclear risk of bias
Esquivel et al., 2020
Giatti et al., 2024b
Giatti et al., 2021
Santana et al., 2019

## Sheet: SANRA - Narrative Reviews
Article, Author Year	Justification of the article's importance for the readership	Statement of concrete aims or formulation of questions	Description of the literature search	Referencing	Scientific reasoning	Appropriate presentation of data	Total score (higher scores indicate higher reporting quality)
Diviccaro et al., 2019	2	2	0	2	2	2	10
Fong 2006	2	2	0	2	2	2	10
Nowakowska et al., 2023	2	2	2	2	2	2	12
Belknap et al., 2015	2	2	2	2	2	2	12
Giorgi et al., 2016	2	2	2	2	2	2	12
Sarangi et al., 2021	2	2	2	2	2	2	12
Fagiolini et al., 2012	2	2	0	2	2	2	10
Tripathi et al., 2024	2	2	1	2	2	2	11
Tarchi et al., 2023	2	2	2	2	2	2	12
Achour et al., 2022	2	2	0	2	2	2	10
Giatti et al., 2024a	2	2	0	2	2	2	10
Marks 2023	2	2	0	2	2	2	10
Healy 2020	2	2	0	2	2	2	10
Jannini et al., 2022	2	2	0	2	2	2	10
Alfaro et al., 2022	2	2	2	2	2	2	12
Healy et al., 2022	2	2	2	2	2	2	12
Reisman 2020	2	2	0	2	2	2	10
Healy et al., 2024	2	2	0	2	2	2	10
Culos et al., 2024	2	2	2	2	2	2	12
Turner et al., 2022	2	2	0	2	2	2	10
Naguy et al., 2024	2	2	0	2	2	2	10
Lopez-Munoz et al., 2025	2	2	0	2	2	2	10
Edinoff et al., 2021	2	2	0	2	2	2	10
Atmaca 2020	2	2	0	2	2	2	10
Volicer et al., 2024	2	2	2	2	2	2	12
Olivier et al., 2019	2	2	0	2	2	2	10
